# Supplementary material for: Generation of PVP Membranes Using Extracts/Phenolic Fraction of Dysphania ambrosioides, Opuntia ficus-indica, and Tradescantia pallida
Source: Polymers (Basel). 2023 Dec 15;15(24):4720. doi: 10.3390/polym15244720 (PMC10747495; doi:10.3390/polym15244720)
Supplement: Supplementary file 1 [file polymers-15-04720-s001.zip]

Archive with 1 entries (1 files):
- polymers-2746379-supplementary.pdf
